# Supplementary material for: Analysis of combinatory effects of free weight resistance training and a high-protein diet on body composition and strength capacity in postmenopausal women - A 12-week randomized controlled trial
Source: J Nutr Health Aging. 2024 Sep 3;28(10):100349. doi: 10.1016/j.jnha.2024.100349 (PMC12877237; doi:10.1016/j.jnha.2024.100349)
Supplement: Supplementary file 1 [file mmc1.xlsx]

## Sheet: BLOCK1
Participant ID
1. Block Building phase
Aim 5-10% progression
	TE 1					TE 2					TE 3
Date					Date					Date
Box Back Squat	SET	REPS	LOAD	RIR	Box Back Squat	SET	REPS	LOAD	RIR	Box Back Squat	SET	REPS	LOAD	RIR
	1	10		8		1	10		8		1	10		8
	2	8		7		2	8		7		2	8		7
	3	6		4		3	6		4		3	6		4
	4	5		3		4	5		3		4	5		3
	5	3		2022-02-01		5	3		2022-02-01		5	3		2022-02-01
Rest 60-120S	6	3		2022-02-01	Rest 60-120S	6	3		2022-02-01	Rest 60-120S	6	3		2022-02-01
Deadlift	SET	REPS	LOAD	RIR	Deadlift	SET	REPS	LOAD	RIR	Deadlift	SET	REPS	LOAD	RIR
	1	10		8		1	10		8		1	10		8
	2	8		7		2	8		7		2	8		7
	3	6		4		3	6		4		3	6		4
	4	5		3		4	5		3		4	5		3
	5	3		2022-02-01		5	3		2022-02-01		5	3		2022-02-01
Rest 60-120S	6	3		2022-02-01	Rest 60-120S	6	3		2022-02-01	Rest 60-120S	6	3		2022-02-01
Lat pulldown	SET	REPS	LOAD	RIR	Lat pulldown	SET	REPS	LOAD	RIR	Lat pulldown	SET	REPS	LOAD	RIR
	1	10		8		1	10		8		1	10		8
	2	8		7		2	8		7		2	8		7
	3	6		4		3	6		4		3	6		4
	4	5		3		4	5		3		4	5		3
	5	3		2022-02-01		5	3		2022-02-01		5	3		2022-02-01
Rest 60-120S	6	3		2022-02-01	Rest 60-120S	6	3		2022-02-01	Rest 60-120S	6	3		2022-02-01
Lateral Raises	SET	REPS	LOAD	RIR	Lateral Raises	SET	REPS	LOAD	RIR	Lateral Raises	SET	REPS	LOAD	RIR
	1	10		8		1	10		8		1	10		8
	2	8		7		2	8		7		2	8		7
	3	6		4		3	6		4		3	6		4
	4	5		3		4	5		3		4	5		3
	5	3		2022-02-01		5	3		2022-02-01		5	3		2022-02-01
Rest 60-120S	6	3		2022-02-01	Rest 60-120S	6	3		2022-02-01	Rest 60-120S	6	3		2022-02-01
Unilateral	SET	REPS	LOAD	RIR	Unilateral	SET	REPS	LOAD	RIR	Unilateral	SET	REPS	LOAD	RIR
Carries	1	15m		2	Carries	1	15m		2	Carries	1	15m		2
	2	15m		2		2	15m		2		2	15m		2
	3	15m		2		3	15m		2		3	15m		2
Rest 60-90S	4	15m		2	Rest 60-90S	4	15m		2	Rest 60-90S	4	15m		2

## Sheet: BLOCK2
Participant ID
2. Block Building phase
Aim 5-10% progression
	TE 4					TE 5					TE 6
Date					Date					Date
Box Back Squat	SET	REPS	LOAD	RIR	Box Back Squat	SET	REPS	LOAD	RIR	Box Back Squat	SET	REPS	LOAD	RIR
	1	10		8		1	10		8		1	10		8
	2	8		7		2	8		7		2	8		7
	3	6		4		3	6		4		3	6		4
	4	5		3		4	5		3		4	5		3
	5	3		2022-02-01		5	3		2022-02-01		5	3		2022-02-01
Rest 60-120S	6	3		2022-02-01	Rest 60-120S	6	3		2022-02-01	Rest 60-120S	6	3		2022-02-01
Deadlift	SET	REPS	LOAD	RIR	Deadlift	SET	REPS	LOAD	RIR	Deadlift	SET	REPS	LOAD	RIR
	1	10		8		1	10		8		1	10		8
	2	8		7		2	8		7		2	8		7
	3	6		4		3	6		4		3	6		4
	4	5		3		4	5		3		4	5		3
	5	3		2022-02-01		5	3		2022-02-01		5	3		2022-02-01
Rest 60-120S	6	3		2022-02-01	Rest 60-120S	6	3		2022-02-01	Rest 60-120S	6	3		2022-02-01
Lat pulldown	SET	REPS	LOAD	RIR	Lat pulldown	SET	REPS	LOAD	RIR	Lat pulldown	SET	REPS	LOAD	RIR
	1	10		8		1	10		8		1	10		8
	2	8		7		2	8		7		2	8		7
	3	6		4		3	6		4		3	6		4
	4	5		3		4	5		3		4	5		3
	5	3		2022-02-01		5	3		2022-02-01		5	3		2022-02-01
Rest 60-120S	6	3		2022-02-01	Rest 60-120S	6	3		2022-02-01	Rest 60-120S	6	3		2022-02-01
Lateral Raises	SET	REPS	LOAD	RIR	Lateral Raises	SET	REPS	LOAD	RIR	Lateral Raises	SET	REPS	LOAD	RIR
	1	10		8		1	10		8		1	10		8
	2	8		7		2	8		7		2	8		7
	3	6		4		3	6		4		3	6		4
	4	5		3		4	5		3		4	5		3
	5	3		2022-02-01		5	3		2022-02-01		5	3		2022-02-01
Rest 60-120S	6	3		2022-02-01	Rest 60-120S	6	3		2022-02-01	Rest 60-120S	6	3		2022-02-01
Unilateral	SET	REPS	LOAD	RIR	Unilateral	SET	REPS	LOAD	RIR	Unilateral	SET	REPS	LOAD	RIR
Carries	1	15m		2	Carries	1	15m		2	Carries	1	15m		2
	2	15m		2		2	15m		2		2	15m		2
	3	15m		2		3	15m		2		3	15m		2
Rest 60-90S	4	15m		2	Rest 60-90S	4	15m		2	Rest 60-90S	4	15m		2

## Sheet: BLOCK3
Participant ID
3. Block Peak
Maximal Load
	TE 7					TE 8					TE 9
Date					Date					Date
Box Back Squat	SET	REPS	LOAD	RIR	Box Back Squat	SET	REPS	LOAD	RIR	Box Back Squat	SET	REPS	LOAD	RIR
	1	10		8		1	10		8		1	10		8
	2	6		7		2	6		7		2	6		7
	3	6		4		3	6		4		3	6		4
	4	3		2022-02-01		4	3		2022-02-01		4	3		2022-02-01
	5	3		2022-02-01		5	3		2022-02-01		5	3		2022-02-01
Rest 60-120S	6	2		1	Rest 60-120S	6	2		1	Rest 60-120S	6	2		1
Deadlift	SET	REPS	LOAD	RIR	Deadlift	SET	REPS	LOAD	RIR	Deadlift	SET	REPS	LOAD	RIR
	1	10		8		1	10		8		1	10		8
	2	6		7		2	6		7		2	6		7
	3	6		4		3	6		4		3	6		4
	4	3		2022-02-01		4	3		2022-02-01		4	3		2022-02-01
	5	3		2022-02-01		5	3		2022-02-01		5	3		2022-02-01
Rest 60-120S	6	2		1	Rest 60-120S	6	2		1	Rest 60-120S	6	2		1
Lat pulldown	SET	REPS	LOAD	RIR	Lat pulldown	SET	REPS	LOAD	RIR	Lat pulldown	SET	REPS	LOAD	RIR
	1	10		8		1	10		8		1	10		8
	2	6		7		2	6		7		2	6		7
	3	6		4		3	6		4		3	6		4
	4	3		2022-02-01		4	3		2022-02-01		4	3		2022-02-01
	5	3		2022-02-01		5	3		2022-02-01		5	3		2022-02-01
Rest 60-120S	6	2		1	Rest 60-120S	6	2		1	Rest 60-120S	6	2		1
Lateral Raises	SET	REPS	LOAD	RIR	Lateral Raises	SET	REPS	LOAD	RIR	Lateral Raises	SET	REPS	LOAD	RIR
	1	10		8		1	10		8		1	10		8
	2	6		7		2	6		7		2	6		7
	3	6		4		3	6		4		3	6		4
	4	3		2022-02-01		4	3		2022-02-01		4	3		2022-02-01
	5	3		2022-02-01		5	3		2022-02-01		5	3		2022-02-01
Rest 60-120S	6	2		1	Rest 60-120S	6	2		1	Rest 60-120S	6	2		1
Unilateral	SET	REPS	LOAD	RIR	Unilateral	SET	REPS	LOAD	RIR	Unilateral	SET	REPS	LOAD	RIR
Carries	1	15m		2	Carries	1	15m		2	Carries	1	15m		2
	2	15m		2		2	15m		2		2	15m		2
	3	15m		2		3	15m		2		3	15m		2
Rest 60-90S	4	15m		2	Rest 60-90S	4	15m		2	Rest 60-90S	4	15m		2

## Sheet: BLOCK4
Participant ID
4. Block Deload
Maintaince and Regeneration	workload -10%
	TE 10					TE 11					TE 12
Date					Date					Date
Box Back Squat	SET	REPS	LOAD	RIR	Box Back Squat	SET	REPS	LOAD	RIR	Box Back Squat	SET	REPS	LOAD	RIR
	1	10		8		1	10		8		1	10		8
	2	8		7		2	8		7		2	8		7
	3	6		6		3	6		6		3	6		6
	4	6		5		4	6		5		4	6		5
	5	5		4		5	5		4		5	5		4
Rest 60-90S	6	5		4	Rest 60-90S	6	5		4	Rest 60-90S	6	5		4
Deadlift	SET	REPS	LOAD	RIR	Deadlift	SET	REPS	LOAD	RIR	Deadlift	SET	REPS	LOAD	RIR
	1	10		8		1	10		8		1	10		8
	2	8		7		2	8		7		2	8		7
	3	6		6		3	6		6		3	6		6
	4	6		5		4	6		5		4	6		5
	5	5		4		5	5		4		5	5		4
Rest 60-90S	6	5		4	Rest 60-90S	6	5		4	Rest 60-90S	6	5		4
Lat pulldown	SET	REPS	LOAD	RIR	Lat pulldown	SET	REPS	LOAD	RIR	Lat pulldown	SET	REPS	LOAD	RIR
	1	10		8		1	10		8		1	10		8
	2	8		7		2	8		7		2	8		7
	3	6		6		3	6		6		3	6		6
	4	6		5		4	6		5		4	6		5
	5	5		4		5	5		4		5	5		4
Rest 60-90S	6	5		4	Rest 60-90S	6	5		4	Rest 60-90S	6	5		4
Lateral Raises	SET	REPS	LOAD	RIR	Lateral Raises	SET	REPS	LOAD	RIR	Lateral Raises	SET	REPS	LOAD	RIR
	1	10		8		1	10		8		1	10		8
	2	8		7		2	8		7		2	8		7
	3	6		4		3	6		6		3	6		6
	4	6		3		4	6		5		4	6		5
	5	5		3		5	5		4		5	5		4
Rest 60-90S	6	5		3	Rest 60-90S	6	5		4	Rest 60-90S	6	5		4
Unilateral	SET	REPS	LOAD	RIR	Unilateral	SET	REPS	LOAD	RIR	Unilateral	SET	REPS	LOAD	RIR
Carries	1	15m		2	Carries	1	15m		2	Carries	1	15m		2
	2	15m		2		2	15m		2		2	15m		2
	3	15m		2		3	15m		2		3	15m		2
Rest 60-90S	4	15m		2	Rest 60-90S	4	15m		2	Rest 60-90S	4	15m		2

## Sheet: BLOCK5
Participant ID
1.2 Block Building phase
Aim 5-10% progression
	TE 13					TE 14					TE 15
Date					Date					Date
Box Back Squat	SET	REPS	LOAD	RIR	Box Back Squat	SET	REPS	LOAD	RIR	Box Back Squat	SET	REPS	LOAD	RIR
	1	10		8		1	10		8		1	10		8
	2	8		7		2	8		7		2	8		7
	3	6		4		3	6		4		3	6		4
	4	5		3		4	5		3		4	5		3
	5	3		2022-02-01		5	3		2022-02-01		5	3		2022-02-01
Rest 60-120S	6	3		2022-02-01	Rest 60-120S	6	3		2022-02-01	Rest 60-120S	6	3		2022-02-01
Deadlift	SET	REPS	LOAD	RIR	Deadlift	SET	REPS	LOAD	RIR	Deadlift	SET	REPS	LOAD	RIR
	1	10		8		1	10		8		1	10		8
	2	8		7		2	8		7		2	8		7
	3	6		4		3	6		4		3	6		4
	4	5		3		4	5		3		4	5		3
	5	3		2022-02-01		5	3		2022-02-01		5	3		2022-02-01
Rest 60-120S	6	3		2022-02-01	Rest 60-120S	6	3		2022-02-01	Rest 60-120S	6	3		2022-02-01
Lat pulldown	SET	REPS	LOAD	RIR	Lat pulldown	SET	REPS	LOAD	RIR	Lat pulldown	SET	REPS	LOAD	RIR
	1	10		8		1	10		8		1	10		8
	2	8		7		2	8		7		2	8		7
	3	6		4		3	6		4		3	6		4
	4	5		3		4	5		3		4	5		3
	5	3		2022-02-01		5	3		2022-02-01		5	3		2022-02-01
Rest 60-120S	6	3		2022-02-01	Rest 60-120S	6	3		2022-02-01	Rest 60-120S	6	3		2022-02-01
Lateral Raises	SET	REPS	LOAD	RIR	Lateral Raises	SET	REPS	LOAD	RIR	Lateral Raises	SET	REPS	LOAD	RIR
	1	10		8		1	10		8		1	10		8
	2	8		7		2	8		7		2	8		7
	3	6		4		3	6		4		3	6		4
	4	5		3		4	5		3		4	5		3
	5	3		2022-02-01		5	3		2022-02-01		5	3		2022-02-01
Rest 60-120S	6	3		2022-02-01	Rest 60-120S	6	3		2022-02-01	Rest 60-120S	6	3		2022-02-01
Unilateral	SET	REPS	LOAD	RIR	Unilateral	SET	REPS	LOAD	RIR	Unilateral	SET	REPS	LOAD	RIR
Carries	1	15m		2	Carries	1	15m		2	Carries	1	15m		2
	2	15m		2		2	15m		2		2	15m		2
	3	15m		2		3	15m		2		3	15m		2
Rest 60-90S	4	15m		2	Rest 60-90S	4	15m		2	Rest 60-90S	4	15m		2

## Sheet: BLOCK6
Participant ID
2.2 Block Building phase Aim 5-10% progression
	TE 16					TE 17					TE 18
Date					Date					Date
Box Back Squat	SET	REPS	LOAD	RIR	Box Back Squat	SET	REPS	LOAD	RIR	Box Back Squat	SET	REPS	LOAD	RIR
	1	10		8		1	10		8		1	10		8
	2	8		7		2	8		7		2	8		7
	3	6		4		3	6		4		3	6		4
	4	5		3		4	5		3		4	5		3
	5	3		2022-02-01		5	3		2022-02-01		5	3		2022-02-01
Rest 60-120S	6	3		2022-02-01	Rest 60-120S	6	3		2022-02-01	Rest 60-120S	6	3		2022-02-01
Deadlift	SET	REPS	LOAD	RIR	Deadlift	SET	REPS	LOAD	RIR	Deadlift	SET	REPS	LOAD	RIR
	1	10		8		1	10		8		1	10		8
	2	8		7		2	8		7		2	8		7
	3	6		4		3	6		4		3	6		4
	4	5		3		4	5		3		4	5		3
	5	3		2022-02-01		5	3		2022-02-01		5	3		2022-02-01
Rest 60-120S	6	3		2022-02-01	Rest 60-120S	6	3		2022-02-01	Rest 60-120S	6	3		2022-02-01
Lat pulldown	SET	REPS	LOAD	RIR	Lat pulldown	SET	REPS	LOAD	RIR	Lat pulldown	SET	REPS	LOAD	RIR
	1	10		8		1	10		8		1	10		8
	2	8		7		2	8		7		2	8		7
	3	6		4		3	6		4		3	6		4
	4	5		3		4	5		3		4	5		3
	5	3		2022-02-01		5	3		2022-02-01		5	3		2022-02-01
Rest 60-120S	6	3		2022-02-01	Rest 60-120S	6	3		2022-02-01	Rest 60-120S	6	3		2022-02-01
Lateral Raises	SET	REPS	LOAD	RIR	Lateral Raises	SET	REPS	LOAD	RIR	Lateral Raises	SET	REPS	LOAD	RIR
	1	10		8		1	10		8		1	10		8
	2	8		7		2	8		7		2	8		7
	3	6		4		3	6		4		3	6		4
	4	5		3		4	5		3		4	5		3
	5	3		2022-02-01		5	3		2022-02-01		5	3		2022-02-01
Pause 60-90s	6	3		2022-02-01	Pause 60-90S	6	3		2022-02-01	Pause 60-90S	6	3		2022-02-01
Unilateral	SET	REPS	LOAD	RIR	Unilateral	SET	REPS	LOAD	RIR	Unilateral	SET	REPS	LOAD	RIR
Carries	1	15m		2	Carries	1	15m		2	Carries	1	15m		2
	2	15m		2		2	15m		2		2	15m		2
	3	15m		2		3	15m		2		3	15m		2
Rest 60-90S	4	15m		2	Rest 60-90S	4	15m		2	Rest 60-90S	4	15m		2

## Sheet: BLOCK7
Participant ID
3.2 Block Peak
	TE 19					TE 20					TE 21
Date					Date					Date
Box Back Squat	SET	REPS	LOAD	RIR	Box Back Squat	SET	REPS	LOAD	RIR	Box Back Squat	SET	REPS	LOAD	RIR
	1	10		8		1	10		8		1	10		8
	2	6		7		2	6		7		2	6		7
	3	6		4		3	6		4		3	6		4
	4	3		2022-02-01		4	3		2022-02-01		4	3		2022-02-01
	5	3		2022-02-01		5	3		2022-02-01		5	3		2022-02-01
Rest 60-120S	6	2		1	Rest 60-120S	6	2		1	Rest 60-120S	6	2		1
Deadlift	SET	REPS	LOAD	RIR	Deadlift	SET	REPS	LOAD	RIR	Deadlift	SET	REPS	LOAD	RIR
	1	10		8		1	10		8		1	10		8
	2	6		7		2	8		7		2	6		7
	3	6		4		3	6		4		3	6		4
	4	3		2022-02-01		4	5		2022-02-01		4	3		2022-02-01
	5	3		2022-02-01		5	3		2022-02-01		5	3		2022-02-01
Rest 60-120S	6	2		1	Rest 60-120S	6	3		1	Rest 60-120S	6	2		1
Lat pulldown	SET	REPS	LOAD	RIR	Lat pulldown	SET	REPS	LOAD	RIR	Lat pulldown	SET	REPS	LOAD	RIR
	1	10		8		1	10		8		1	10		8
	2	6		7		2	6		7		2	6		7
	3	6		4		3	6		4		3	6		4
	4	3		2022-02-01		4	3		2022-02-01		4	3		2022-02-01
	5	3		2022-02-01		5	3		2022-02-01		5	3		2022-02-01
Rest 60-120S	6	2		1	Rest 60-120S	6	2		1	Rest 60-120S	6	2		1
Lateral Raises	SET	REPS	LOAD	RIR	Lateral Raises	SET	REPS	LOAD	RIR	Lateral Raises	SET	REPS	LOAD	RIR
	1	10		8		1	10		8		1	10		8
	2	6		7		2	6		7		2	6		7
	3	6		4		3	6		4		3	6		4
	4	3		2022-02-01		4	3		2022-02-01		4	3		2022-02-01
	5	3		2022-02-01		5	3		2022-02-01		5	3		2022-02-01
Rest 60-120S	6	2		1	Rest 60-120S	6	2		1	Rest 60-120S	6	2		1
Unilateral	SET	REPS	LOAD	RIR	Unilateral	SET	REPS	LOAD	RIR	Unilateral	SET	REPS	LOAD	RIR
Carries	1	15m		2	Carries	1	15m		2	Carries	1	15m		2
	2	15m		2		2	15m		2		2	15m		2
	3	15m		2		3	15m		2		3	15m		2
Rest 60-90S	4	15m		2	Rest 60-90S	4	15m		2	Rest 60-90S	4	15m		2

## Sheet: BLOCK8
Participant ID
4.2 Block Deload
	TE 22					TE 23					TE 24
Date					Date					Date
Box Back Squat	SET	REPS	LOAD	RIR	Box Back Squat	SET	REPS	LOAD	RIR	Box Back Squat	SET	REPS	LOAD	RIR
	1	10		8		1	10		8		1	10		8
	2	8		7		2	8		7		2	8		7
	3	6		4		3	6		4		3	6		4
	4	6		3		4	6		3		4	6		3
	5	5		3		5	5		3		5	5		3
Rest 60-90S	6	5		3	Rest 60-90S	6	5		3	Rest 60-90S	6	5		3
Deadlift	SET	REPS	LOAD	RIR	Deadlift	SET	REPS	LOAD	RIR	Deadlift	SET	REPS	LOAD	RIR
	1	10		8		1	10		8		1	10		8
	2	8		7		2	8		7		2	8		7
	3	6		4		3	6		4		3	6		4
	4	6		3		4	6		3		4	6		3
	5	5		3		5	5		3		5	5		3
Rest 60-90S	6	5		3	Rest 60-90S	6	5		3	Rest 60-90S	6	5		3
Lat pulldown	SET	REPS	LOAD	RIR	Lat pulldown	SET	REPS	LOAD	RIR	Lat pulldown	SET	REPS	LOAD	RIR
	1	10		8		1	10		8		1	10		8
	2	8		7		2	8		7		2	8		7
	3	6		4		3	6		4		3	6		4
	4	6		3		4	6		3		4	6		3
	5	5		3		5	5		3		5	5		3
Rest 60-90S	6	5		3	Rest 60-90S	6	5		3	Rest 60-90S	6	5		3
Lateral Raises	SET	REPS	LOAD	RIR	Lateral Raises	SET	REPS	LOAD	RIR	Lateral Raises	SET	REPS	LOAD	RIR
	1	10		8		1	10		8		1	10		8
	2	8		7		2	8		7		2	8		7
	3	6		4		3	6		4		3	6		4
	4	6		3		4	6		3		4	6		3
	5	5		3		5	5		3		5	5		3
Rest 60-90S	6	5		3	Rest 60-90S	6	5		3	Rest 60-90S	6	5		3
Unilateral	SET	REPS	LOAD	RIR	Unilateral	SET	REPS	LOAD	RIR	Unilateral	SET	REPS	LOAD	RIR
Carries	1	15m		2	Carries	1	15m		2	Carries	1	15m		2
	2	15m		2		2	15m		2		2	15m		2
	3	15m		2		3	15m		2		3	15m		2
Rest 60-90S	4	15m		2	Rest 60-90S	4	15m		2	Rest 60-90S	4	15m		2

## Sheet: BLOCK9
Participant ID
1.3 Block Building phase Aim 5-10% progression
	TE 25					TE 26					TE 27
Date					Date					Date
Box Back Squat	SET	REPS	LOAD	RIR	Box Back Squat	SET	REPS	LOAD	RIR	Box Back Squat	SET	REPS	LOAD	RIR
	1	10		8		1	10		8		1	10		8
	2	8		7		2	8		7		2	8		7
	3	6		4		3	6		4		3	6		4
	4	5		3		4	5		3		4	5		3
	5	3		2022-02-01		5	3		2022-02-01		5	3		2022-02-01
Rest 60-120S	6	3		2022-02-01	Rest 60-120S	6	3		2022-02-01	Rest 60-120S	6	3		2022-02-01
Deadlift	SET	REPS	LOAD	RIR	Deadlift	SET	REPS	LOAD	RIR	Deadlift	SET	REPS	LOAD	RIR
	1	10		8		1	10		8		1	10		8
	2	8		7		2	8		7		2	8		7
	3	6		4		3	6		4		3	6		4
	4	5		3		4	5		3		4	5		3
	5	3		2022-02-01		5	3		2022-02-01		5	3		2022-02-01
Rest 60-120S	6	3		2022-02-01	Rest 60-120S	6	3		2022-02-01	Rest 60-120S	6	3		2022-02-01
Lat pulldown	SET	REPS	LOAD	RIR	Lat pulldown	SET	REPS	LOAD	RIR	Lat pulldown	SET	REPS	LOAD	RIR
	1	10		8		1	10		8		1	10		8
	2	8		7		2	8		7		2	8		7
	3	6		4		3	6		4		3	6		4
	4	5		3		4	5		3		4	5		3
	5	3		2022-02-01		5	3		2022-02-01		5	3		2022-02-01
Rest 60-120S	6	3		2022-02-01	Rest 60-120S	6	3		2022-02-01	Rest 60-120S	6	3		2022-02-01
Lateral Raises	SET	REPS	LOAD	RIR	Lateral Raises	SET	REPS	LOAD	RIR	Lateral Raises	SET	REPS	LOAD	RIR
	1	10		8		1	10		8		1	10		8
	2	8		7		2	8		7		2	8		7
	3	6		4		3	6		4		3	6		4
	4	5		3		4	5		3		4	5		3
	5	3		2022-02-01		5	3		2022-02-01		5	3		2022-02-01
Rest 60-120S	6	3		2022-02-01	Rest 60-120S	6	3		2022-02-01	Rest 60-120S	6	3		2022-02-01
Unilateral	SET	REPS	LOAD	RIR	Unilateral	SET	REPS	LOAD	RIR	Unilateral	SET	REPS	LOAD	RIR
Carries	1	15m		2	Carries	1	15m		2	Carries	1	15m		2
	2	15m		2		2	15m		2		2	15m		2
	3	15m		2		3	15m		2		3	15m		2
Rest 60-90S	4	15m		2	Rest 60-90S	4	15m		2	Rest 60-90S	4	15m		2

## Sheet: BLOCK10
Participant ID
2.3. Block Building phase Aim 5-10% progression
	TE 28					TE 29					TE 30
Date					Date					Date
Box Back Squat	SET	REPS	LOAD	RIR	Box Back Squat	SET	REPS	LOAD	RIR	Box Back Squat	SET	REPS	LOAD	RIR
	1	10		8		1	10		8		1	10		8
	2	8		7		2	8		7		2	8		7
	3	6		4		3	6		4		3	6		4
	4	5		3		4	5		3		4	5		3
	5	3		2022-02-01		5	3		2022-02-01		5	3		2022-02-01
Rest 60-120S	6	3		2022-02-01	Rest 60-120S	6	3		2022-02-01	Rest 60-120S	6	3		2022-02-01
Deadlift	SET	REPS	LOAD	RIR	Deadlift	SET	REPS	LOAD	RIR	Deadlift	SET	REPS	LOAD	RIR
	1	10		8		1	10		8		1	10		8
	2	8		7		2	8		7		2	8		7
	3	6		4		3	6		4		3	6		4
	4	5		3		4	5		3		4	5		3
	5	3		2022-02-01		5	3		2022-02-01		5	3		2022-02-01
Rest 60-120S	6	3		2022-02-01	Rest 60-120S	6	3		2022-02-01	Rest 60-120S	6	3		2022-02-01
Lat pulldown	SET	REPS	LOAD	RIR	Lat pulldown	SET	REPS	LOAD	RIR	Lat pulldown	SET	REPS	LOAD	RIR
	1	10		8		1	10		8		1	10		8
	2	8		7		2	8		7		2	8		7
	3	6		4		3	6		4		3	6		4
	4	5		3		4	5		3		4	5		3
	5	3		2022-02-01		5	3		2022-02-01		5	3		2022-02-01
Rest 60-120S	6	3		2022-02-01	Rest 60-120S	6	3		2022-02-01	Rest 60-120S	6	3		2022-02-01
Lateral Raises	SET	REPS	LOAD	RIR	Lateral Raises	SET	REPS	LOAD	RIR	Lateral Raises	SET	REPS	LOAD	RIR
	1	10		8		1	10		8		1	10		8
	2	8		7		2	8		7		2	8		7
	3	6		4		3	6		4		3	6		4
	4	5		3		4	5		3		4	5		3
	5	3		2022-02-01		5	3		2022-02-01		5	3		2022-02-01
Pause 60-90s	6	3		2022-02-01	Pause 60-90S	6	3		2022-02-01	Pause 60-90S	6	3		2022-02-01
Unilateral	SET	REPS	LOAD	RIR	Unilateral	SET	REPS	LOAD	RIR	Unilateral	SET	REPS	LOAD	RIR
Carries	1	15m		2	Carries	1	15m		2	Carries	1	15m		2
	2	15m		2		2	15m		2		2	15m		2
	3	15m		2		3	15m		2		3	15m		2
Rest 60-90S	4	15m		2	Rest 60-90S	4	15m		2	Rest 60-90S	4	15m		2

[truncated: 5 more sheets: BLOCK11, BLOCK 12, Überischt Load, Übersicht Peak, Übersicht Deload]
